# Supplementary material for: Validation of a Diabetes Subtype Classification Model Using Data from U.S. Adults Before and After the COVID-19 Pandemic
Source: Metabolites. 2026 Mar 19;16(3):204. doi: 10.3390/metabo16030204 (PMC13028042; doi:10.3390/metabo16030204)
Supplement: Supplementary file 1 [file metabolites-16-00204-s001.zip]

Archive with 1 entries (1 files):
- metabolites-4194203-supplementary.pdf
